# Supplementary material for: Training, Pharmacological Ergogenic Aids, Dehydration, and Nutrition Strategies during a Peak Week in Competitive Brazilian Bodybuilders: An Observational Cross-Sectional Study in a Non-World Anti-Doping Agency Competitive Environment
Source: Sports (Basel). 2023 Dec 29;12(1):11. doi: 10.3390/sports12010011 (PMC10819153; doi:10.3390/sports12010011)
Supplement: Supplementary file 1 [file sports-12-00011-s001.zip]

Archive with 2 entries (2 files):
- sports-2734296-supplementary Output S1.spv
- sports-2734296-supplementary spreadsheet S1.xlsx
