# Supplementary material for: Training, Pharmacological Ergogenic Aids, Dehydration, and Nutrition Strategies during a Peak Week in Competitive Brazilian Bodybuilders: An Observational Cross-Sectional Study in a Non-World Anti-Doping Agency Competitive Environment
Source: Sports (Basel). 2023 Dec 29;12(1):11. doi: 10.3390/sports12010011 (PMC10819153; doi:10.3390/sports12010011)
Supplement: Supplementary file 1 [file sports-12-00011-s001.zip › sports-2734296-supplementary spreadsheet S1.xlsx]

## Sheet: DATA 01
TABLE S1. Skinfold thickness and circumferences variables.
		2 DBC	1 DBC	CD	1ST AC				2 DBC	1 DBC	CD	1ST AC	2 DBC	1 DBC	CD	1ST AC	2 DBC	1 DBC	CD	1ST AC	2 DBC	1 DBC	CD	1ST AC	2 DBC	1 DBC	CD	1ST AC	2 DBC	1 DBC	CD	1ST AC	2 DBC	1 DBC	CD	1ST AC	2 DBC	1 DBC	CD	1ST AC	2 DBC	1 DBC	CD	1ST AC	2 DBC	1 DBC	CD	1ST AC	2 DBC
PARTICIPANT	AGE	BODY_MASS	1	C	1C	Delta01	Delta02	Delta03	Height	1	C	1C	Subscapularis	1	C	1C	Triceps	1	C	1C	Pectoralis	1	C	1C	Medium axilla	1	C	1C	Suprailiac	1	C	1C	Abdominal	1	C	1C	Anterior thigh	1	C	1C	Circumference_Pectoralis	1	C	1C	Circumference_Waist	1	C	1C	Circumference_ Abdominal
1	49	76.2	73.1	73.9	74.8	-3.1	-2.3	-1.4	168	168	168	168	7.9	7.3	7.8	7.5	2	1.7	1.9	2.2	1.9	1.8	1.8	1.7	2.2	2.2	2.6	2.4	3.3	3.3	3.3	2.6	3.5	3.3	3.2	3.8	4.3	4.1	4.3	4.2	108.5	108.5	110	110	78.5	78.5	81	78	78
2	37	98	96.9	96.6	101.5	-1.1	-1.4	3.5	190	190	190	190	8.1	8	7.8	8.7	2.3	1.9	2	2.2	1.2	1.3	1.2	1.5	2.2	2	2.3	2.6	2.5	1.9	2	2.2	3.3	3.2	3.1	3.4	4.9	4	3.7	4.4	111	113	113	113	84	85	84	88	89
3	29	88.9	87.8	88	89.8	-1.1	-0.9	0.9	174	174	174	174	6	5.8	6.1	6.4	2.3	2	2.8	2.2	1.3	1.5	1.5	1.7	1.9	1.9	2.3	2.4	2.6	2.2	2.4	2.6	3.8	3.7	3.9	3.8	3.7	3.3	3.9	4.2	110	108	108.5	108	80	78.5	78	82	80.5
4	30	86.7	86.7	87.5	88.7	0	0.8	2	189	189	189	189	5.2	5.2	5.3	5.8	1.7	1.7	1.9	2	1.4	1.4	1.2	1.6	2.5	2.5	2.1	2.5	2.8	2.8	2.5	2.9	3.2	3.2	3.2	3.2	3.9	3.9	3.4	3.3	107	107	107	117	78.5	78.5	80	79.5	84.5
5	28	82.3	81	79.4	81.4	-1.3	-2.9	-0.9	171	171	171	171	5.9	5.9	6	6	2.2	2.2	2.2	2	1.3	1.3	1.2	1.2	1.6	1.6	1.9	1.6	2.6	2.6	2.6	3.2	2.2	2.2	2	2.3	4.9	4.9	4.9	6.3	107	107	106	107.5	78.5	78.5	78	80	78.5
6	48	80.7	79.9	78.2	80.8	-0.8	-2.5	0.1	170	170	170	170	9	9	8.1	7.2	1.9	1.9	1.8	1.7	1.9	1.9	2	1.9	2.5	2.5	2.2	2.2	2.5	2.5	3.7	3.6	3	3	3.1	3.1	4.5	4.5	6.2	6.1	108	108	110	108	75	75	78	79	81
7	55	83	82		83.5	-1		0.5	175	175	175	175	7.3	7.3	7.3	7.5	2.2	2.2	2.1	2.7	2	2	2	2.1	1.8	1.8	1.8	2.4	1.7	1.7	1.6	4.2	3.7	3.7	3.5	4.7	3.6	3.6	3.6	5.4	116	116	111	115	92	92	92	93	90
8	33	93.8	90.1	89	90.9	-3.7	-4.8	-2.9	168	168	168	168	8	8	7.7	7.8	2.2	2.2	1.7	2.2	1.6	1.6	1.7	1.4	2.6	2.6	2	1.9	1.9	1.9	1.9	1.9	3	3	3.1	3	2.8	2.8	2.5	3.4	112	112	111	113	85	85	84	84	82
9	27	96.3	91.7	88.7	92.3	-4.6	-7.6	-4	180	180	180	180	9	9.2	8.5	9	3.4	3.4	3.2	4	1.4	1.4	1.5	2	3.4	3.4	3.1	3.3	4.1	4.1	3.9	4.2	4.7	4.7	4.4	4.7	4.9	4.9	4.6	5.4	117	117	109	112	80	80	79	80	80.5
10	37	96.7	95	94	96.1	-1.7	-2.7	-0.6	190	190	190	190	10	7.2	5.8	5.9	2.1	2.1	1.8	2	1.6	1.6	1.7	1.9	1.8	1.8	1.9	2.1	2.2	2.2	2	2.4	2.8	2.8	3.1	3.6	4.8	4.8	4.8	4.7	119	119	119	115	84.5	84	85	87	86
Legend: 2 DBC = 2 days before contest; 1 DBC = 1 day before contest; CD = contest day; 1ST AC = first day after contest.
[truncated: 23 more columns]

## Sheet: DATA 02
TABLE S2. Body composition, protein and mineral variables.
	2 DBC	1 DBC	CD	1ST AC				2 DBC	1 DBC	CD	1ST AC				2 DBC	1 DBC	CD	1ST AC				2 DBC	1 DBC	CD	1ST AC				2 DBC	1 DBC	CD	1ST AC	2 DBC	1 DBC	CD	1ST AC	2 DBC	1 DBC	CD	1ST AC				2 DBC	1 DBC	CD	1ST AC
PARTICIPANT	Skeletal_Lean_Mass	1	C	1C	Delta01	Delta02	Delta03	Body_Fat_Mass	1	C	1C	Delta01	Delta02	Delta03	Percent_body_fat	1	C	1C	Delta01	Delta02	Delta03	Total_Amount_Body_Water	1	C	1C	Delta01	Delta02	Delta03	Proteins	1	C	1C	Minerals	1	C	1C	Lean_Body_Mass	1	C	1C	Delta01	Delta02	Delta03	Segmental_Lean_Mass_Right_Arm	1	C	1C	Delta01	Delta02
1	39.1	37.7	37.6	38.5	-1.4	-1.5	-0.6	8.7	8.3	9.1	8.5	-0.4	0.4	-0.2	11.4	11.4	12.3	11.4	0	0.9	0	49.4	47.3	47.3	48.4	-2.1	-2.1	-1	13.6	13.1	13.1	13.4	4.51	4.37	4.38	4.5	67.5	64.8	64.8	66.3	-2.7	-2.7	-1.2	4.16	3.89	3.83	4	-0.27	-0.33
2	53.2	52.9	52.8	55.7	-0.3	-0.4	2.5	6.5	6.1	6.4	5.4	-0.4	-0.1	-1.1	6.6	6.3	6.7	5.3	-0.3	0.1	-1.3	66.8	66.2	65.8	70.2	-0.6	-1	3.4	18.2	18.2	18.1	19.2	6.5	6.39	6.28	6.75	91.5	90.8	90.2	96.1	-0.7	-1.3	4.6	5.51	5.48	5.45	6.01	-0.03	-0.06
3	45.5	44.7	44.4	45.6	-0.8	-1.1	0.1	11.3	11.8	11.7	11.4	0.5	0.4	0.1	12.8	13.5	13.3	12.7	0.7	0.5	-0.1	56.6	55.5	55.8	57.5	-1.1	-0.8	0.9	15.8	15.5	15.4	15.8	5.24	5.01	5.12	5.14	77.6	76	76.3	78.4	-1.6	-1.3	0.8	4.7	4.69	4.86	5.25	-0.01	0.16
4	50.1	48.9	49.9	50.4	-1.2	-0.2	0.3	2.6	3.7	2.6	2.7	1.1	0	0.1	3	4.3	3	3	1.3	0	0	62.1	60.6	62	62.9	-1.5	-0.1	0.8	17.3	16.8	17.2	17.4	5.72	5.6	5.71	5.74	85.1	83	84.9	86	-2.1	-0.2	0.9	5.1	4.89	5.28	5.39	-0.21	0.18
5	43.5	42.7	42.1	43.3	-0.8	-1.4	-0.2	7.9	7.9	7.5	7.2	0	-0.4	-0.7	9.6	9.7	9.5	8.8	0.1	-0.1	-0.8	54.3	53.4	52.8	54.3	-0.9	-1.5	0	15.1	14.8	14.5	15	4.99	4.88	4.86	4.89	74.4	73.1	71.9	74.2	-1.3	-2.5	-0.2	4.48	4.39	4.23	4.62	-0.09	-0.25
6	41.9	41.5	37.2	40.9	-0.4	-4.7	-1	8.4	8.5	13.9	9.9	0.1	5.5	1.5	10.4	10.6	17.7	12.2	0.2	7.3	1.8	52.8	52.2	47.1	51.9	-0.6	-5.7	-0.9	14.6	14.4	13	14.2	4.86	4.76	4.17	4.85	72.3	71.4	64.3	70.9	-0.9	-8	-1.4	4.47	4.37	3.94	4.4	-0.1	-0.53
7	43.7	41.8		42.4	-1.9		-1.3	7.2	9.3		9.7	2.1		2.5	8.6	11.4		11.6	2.8		3	55.6	53.3		54.1	-2.3		-1.5	15.1	14.5		14.7	5.11	4.87		4.98	75.8	72.7		73.8	-3.1		-2	5.19	4.91		4.97	-0.28
8	49.7	47.4	47.1	48.3	-2.3	-2.6	-1.4	9.5	10	9.7	9.3	0.5	0.2	-0.2	10.1	11.1	10.9	10.2	1	0.8	0.1	61.7	58.6	57.9	59.7	-3.1	-3.8	-2	17.2	16.3	16.2	16.7	5.41	5.16	5.15	5.18	84.3	80.1	79.3	81.6	-4.2	-5	-2.7	5.31	5.04	4.91	5.27	-0.27	-0.4
9	49.8	46.8	46.1	48	-3	-3.7	-1.8	10.9	11.8	10.2	10.4	0.9	-0.7	-0.5	11.3	12.8	11.5	11.3	1.5	0.2	0	62.7	58.4	57.5	60	-4.3	-5.2	-2.7	17.2	16.2	16	16.6	5.52	5.26	5.04	5.28	85.4	79.9	78.5	81.9	-5.5	-6.9	-3.5	5.68	5.16	5.31	5.46	-0.52	-0.37
10	54.8	53.8	53.2	54.2	-1	-1.6	-0.6	2.9	2.8	2.8	2.9	-0.1	-0.1	0	3	3	3	3	0	0	0	68.4	67.1	66.4	68.1	-1.3	-2	-0.3	18.9	18.5	18.3	18.6	6.52	6.61	6.5	6.52	93.8	92.2	91.2	93.2	-1.6	-2.6	-0.6	5.58	5.53	5.56	5.79	-0.05	-0.02
Legend: 2 DBC = 2 days before contest; 1 DBC = 1 day before contest; CD = contest day; 1ST AC = first day after contest.
[truncated: 43 more columns]
